# Supplementary material for: Fluorescent Phase-Changing Perfluorocarbon Nanodroplets as Activatable Near-Infrared Probes
Source: Int J Mol Sci. 2022 Jun 30;23(13):7312. doi: 10.3390/ijms23137312 (PMC9266996; doi:10.3390/ijms23137312)
Supplement: Supplementary file 1 [file ijms-23-07312-s001.zip]

Archive with 1 entries (1 files):
- ijms-1758326-supplementary.pdf
